# Supplementary material for: Antiviral Activity of Rosa damascena Mill. and Rosa alba L. Essential Oils against the Multiplication of Herpes Simplex Virus Type 1 Strains Sensitive and Resistant to Acyclovir
Source: Biology (Basel). 2021 Aug 4;10(8):746. doi: 10.3390/biology10080746 (PMC8389625; doi:10.3390/biology10080746)
Supplement: Supplementary file 1 [file biology-10-00746-s001.zip]

Archive with 1 entries (1 files):
- biology-1291558-supplementary.pdf
